# Supplementary material for: Psychological Distress in Patients Treated for Renal Cell Carcinoma: A Systematic Literature Review
Source: J Clin Med. 2022 Oct 28;11(21):6383. doi: 10.3390/jcm11216383 (PMC9657659; doi:10.3390/jcm11216383)
Supplement: Supplementary file 1 [file jcm-11-06383-s001.zip]

Archive with 1 entries (1 files):
- jcm-1971025-supplementary.pdf
